# Supplementary material for: Knowledge of Sexuality and Contraception in Students at a Spanish University: A Descriptive Study
Source: Healthcare (Basel). 2022 Sep 5;10(9):1695. doi: 10.3390/healthcare10091695 (PMC9498656; doi:10.3390/healthcare10091695)
Supplement: Supplementary file 1 [file healthcare-10-01695-s001.zip]

Archive with 2 entries (2 files):
- Suplementary file S1.pdf
- Suplementary file S2.xlsx
