# Supplementary material for: Knowledge of Sexuality and Contraception in Students at a Spanish University: A Descriptive Study
Source: Healthcare (Basel). 2022 Sep 5;10(9):1695. doi: 10.3390/healthcare10091695 (PMC9498656; doi:10.3390/healthcare10091695)
Supplement: Supplementary file 1 [file healthcare-10-01695-s001.zip › Suplementary file S2.xlsx]

## Sheet: Hoja1
Participantes	Sex	Age	Colegio_REC	Source of information_Used	Source of information demanded	Selfperception_Knowledge	Intercourse	Age of sexual intercourse	Reason to have intercourse	Use of contraception at the first intercourse	Contraceptive used at the first intercourse	ACUsoFuturo_REC	Q1	Q2	Q3	Q4	Q5	Q6	Q7	Q8	Q9	Q10	Q11	Q12	Q13	Q14	Q15	Q16	Sexuality Knowledge	Barrier methods knowledge	Hormonal contraceptive knowledge	Global Knowledge
P1	Female	21	Public	Internet	Internet	Good	Yes	16	Pleasure	Yes	Male condom	Male condom	1	1	1	1	1	1	1	-1	1	-1	-1	1	-1	1	1	1	4	5	0	9
P2	Female	21	Private	Internet	health professionals	Regular	No						1	1	1	1	1	1	1	-1	1	1	1	1	-1	1	1	-1	4	5	1	10
P3	Male	21	Public	Internet	health professionals	Good	Yes	17	Love	Yes	Male condom	Male condom	1	1	1	1	1	1	1	-1	1	-1	-1	1	1	1	1	1	6	5	0	11
P4	Female	19	Public	Internet	health professionals	Good	Yes	17	Pleasure	Yes	Male condom	Male condom	-1	1	1	1	-1	1	1	-1	1	-1	-1	1	1	1	1	-1	4	3	0	7
P5	Female	19	Public	Friends	TV	Good	Yes	16	Love	Yes	Male condom	Male condom	-1	1	1	1	1	1	-1	-1	1	1	1	1	1	1	1	1	2	5	3	10
P6	Female	22	Public	Internet	Educational brochures	Good	Yes	17	Love	Yes	Male condom	Male condom	-1	1	1	1	1	1	1	1	-1	1	1	-1	1	1	1	-1	4	3	1	8
P7	Female	22	Public	Internet	Educational brochures	Good	Yes	18	Love	Yes	Male condom	Male condom	1	1	1	1	1	-1	1	1	1	-1	1	1	1	1	1	1	6	3	3	12
P8	Female	19	Public	Internet	Educational brochures	Regular	Yes	18	Love	Yes	Male condom	Male condom	1	1	1	1	1	1	1	-1	1	1	1	1	-1	1	1	1	4	5	3	12
P9	Female	18	Public	Internet	Educational brochures	Regular	Yes	18	Love	Yes	Male condom	Male condom	1	1	1	1	1	1	1	1	1	1	1	1	1	1	1	1	6	5	5	16
P10	Male	19	Public	Internet	Educational brochures	Good	Yes	18	To feel accepted	Yes	Male condom	Male condom	1	1	1	1	1	1	1	-1	1	1	1	1	1	1	1	-1	6	5	1	12
P11	Female	23	Public	Talks on sexual and reproductive health	Educational brochures	Good	Yes	17	Love	Yes	Male condom	Male condom	1	1	1	1	1	1	1	-1	-1	1	1	1	1	1	1	-1	6	5	0	11
P12	Female	19	Public	Talks on sexual and reproductive health	health professionals	Good	Yes	16	Love	Yes	Male condom	Male condom	-1	1	1	-1	1	1	1	-1	-1	1	1	1	1	1	1	1	4	3	1	8
P13	Female	19	Public	Friends	health professionals	Good	Yes	17	Pleasure	Yes	Male condom	Male condom	1	1	1	1	1	1	1	1	-1	1	-1	1	-1	1	1	-1	4	5	0	9
P14	Male	31	Public	Internet	Internet	Good	Yes	22	Pleasure	Yes	Male condom	Male condom	1	1	1	1	1	1	-1	-1	-1	1	1	1	1	1	1	1	4	5	1	10
P15	Female	20	Public	TV	Educational brochures	Regular	Yes	20	Pleasure	Yes	Male condom	Male condom	1	1	1	1	-1	1	-1	-1	-1	1	1	1	1	1	1	-1	4	3	0	7
P16	Female	19	Private	TV	Educational brochures	Good	No						1	1	1	1	1	1	1	-1	1	1	-1	1	1	1	1	-1	6	5	0	11
P17	Female	21	Public	Internet	health professionals	Good	Yes	15	Pleasure	Yes	Male condom	Male condom	1	1	1	1	1	1	1	-1	1	1	-1	1	1	1	1	1	6	5	1	12
P18	Female	24	Public	Internet	health professionals	Good	Yes	17	Love	Yes	Male condom	Male condom	1	1	1	1	1	1	1	-1	-1	1	-1	1	1	1	1	1	6	5	0	11
P19	Female	19	Public	Internet	Internet	Good	Yes	16	Love	Yes	Male condom	Male condom	1	1	1	1	1	1	1	-1	1	1	-1	1	1	1	1	1	6	5	1	12
P20	Female	20	Public	Internet	Internet	Good	Yes	16	Love	Yes	Male condom	Male condom	1	1	1	1	1	1	1	-1	1	-1	-1	1	1	1	1	-1	6	5	0	11
P21	Female	40	Public	Internet	health professionals	Good	Yes	18	Love	Yes	Male condom	Male condom	1	1	1	1	1	1	1	1	1	1	1	1	1	1	1	1	6	5	5	16
P22	Female	57	Public	Internet	Educational brochures	Regular	Yes	18	Love	No		Male condom	1	1	1	1	1	1	1	1	-1	1	-1	1	1	1	1	1	6	5	1	12
P23	Female	19	Public	Internet	Educational brochures	Good	Yes	17	Love	Yes	Male condom	Male condom	1	1	1	1	1	1	1	1	1	1	1	1	1	1	1	1	6	5	5	16
P24	Female	20	Public	Friends	Internet	Good	Yes	17	Love	Yes	Male condom	Male condom	1	1	1	1	1	1	1	-1	-1	1	1	1	1	1	1	1	6	5	1	12
P25	Female	21	Public	Internet	Internet	Good	Yes	17	Love	Yes	Male condom	Male condom	1	1	1	1	1	1	1	1	1	1	-1	1	1	1	1	1	6	5	3	14
P26	Female	23	Public	Internet	Internet	Good	Yes	18	Love	Yes	Male condom	Contraceptive pill	1	1	1	1	1	1	1	-1	1	1	1	1	1	1	1	1	6	5	3	14
P27	Male	21	Public	Internet	health professionals	Good	Yes	20	Love	Yes	Male condom	Male condom	-1	1	-1	1	1	1	-1	1	-1	1	1	1	1	1	1	-1	2	3	1	6
P28	Female	19	Public	Friends	Educational brochures	Good	Yes	17	Pleasure	Yes	Male condom	Male condom	1	1	1	1	1	1	1	-1	-1	1	1	1	1	1	1	1	6	5	1	12
P29	Female	19	Public	Friends	Educational brochures	Good	Yes	17	Pleasure	No		Vaginal ring	1	1	1	1	1	1	1	-1	-1	1	1	1	1	1	1	1	6	5	1	12
P30	Female	20	Public	Internet	Educational brochures	Good	Yes	16	Love	Yes	Male condom	Contraceptive pill	1	1	1	1	1	1	1	-1	-1	1	1	1	1	1	1	1	6	5	1	12
P31	Female	23	Public	Internet	Educational brochures	Good	Yes	22	Pleasure	Yes	Male condom	Male condom	1	1	1	1	1	1	1	1	-1	1	1	1	1	-1	1	1	4	5	3	12
P32	Male	19	Private	Friends	Internet	Good	No						1	1	1	1	1	1	1	-1	1	1	1	1	1	1	1	-1	6	5	1	12
P33	Female	24	Public	Internet	Internet	Good	Yes	15	Love	No		Male condom	1	1	1	1	1	1	1	1	-1	-1	1	1	1	1	1	1	6	5	1	12
P34	Female	19	Public	Internet	Internet	Good	No						1	1	1	1	1	1	1	-1	1	1	-1	1	1	1	1	-1	6	5	0	11
P35	Female	19	Public	Friends	Internet	Good	Yes	17	Love	Yes	Male condom	Male condom	1	1	1	1	1	1	1	-1	1	1	1	1	1	1	1	-1	6	5	1	12
P36	Female	20	Private	Internet	health professionals	Good	Yes	17	Love	Yes	Male condom	Male condom	1	1	1	1	1	1	-1	-1	1	-1	1	1	1	1	1	-1	4	5	0	9
P37	Female	21	Private	Internet	Educational brochures	Good	Yes	19	Love	No		Male condom	1	1	1	1	1	1	1	-1	1	-1	1	1	1	1	1	1	6	5	1	12
P38	Male	20	Public	Internet	Internet	Good	Yes	14	Love	Yes	Male condom	Male condom	1	1	1	1	1	1	1	-1	-1	1	1	1	-1	1	1	1	4	5	1	10
P39	Female	24	Public	Internet	Educational brochures	Good	Yes	18	Love	Yes	Male condom	Male condom	1	1	1	1	1	1	1	1	-1	-1	-1	-1	1	1	1	-1	6	3	0	9
P40	Male	21	Public	Internet	Internet	Good	Yes	17	Love	Yes	Male condom	Male condom	1	1	1	1	1	1	1	1	-1	1	-1	1	1	1	1	1	6	5	1	12
P41	Male	26	Private	Internet	Internet	Good	Yes	17	Pleasure	Yes	Male condom	Contraceptive pill	1	1	1	1	1	1	1	1	1	1	1	1	1	1	1	-1	6	5	3	14
P42	Female	19	Public	Internet	health professionals	Good	No						1	1	-1	1	1	1	1	-1	-1	-1	1	-1	-1	1	1	-1	4	1	0	5
P43	Female	27	Public	Internet	Internet	Good	Yes	16	Love	Yes	Male condom	Male condom	1	1	1	1	1	1	1	-1	-1	1	1	1	1	1	1	1	6	5	1	12
P44	Female	20	Private	Friends	TV	Good	Yes	18	Love	Yes	Male condom	Male condom	1	1	1	1	1	1	1	-1	1	1	1	1	1	1	1	-1	6	5	1	12
P45	Female	22	Public	TV	Educational brochures	Good	Yes	15	Love	Yes	Male condom	Contraceptive pill	1	1	1	1	1	1	1	-1	1	1	-1	1	1	1	1	1	6	5	1	12
P46	Female	21	Public	Friends	TV	Good	Yes	17	Love	Yes	Male condom	Contraceptive pill	1	1	1	1	1	1	1	-1	1	1	-1	1	1	1	1	1	6	5	1	12
P47	Female	21	Public	Internet	Internet	Regular	Yes	17	Love	Yes	Male condom	Male condom	1	1	1	1	1	1	-1	-1	1	-1	1	1	1	1	1	1	4	5	1	10
P48	Male	19	Public	Talks on sexual and reproductive health	TV	Good	Yes	17	Love	Yes	Male condom	Vaginal ring	1	1	1	1	1	1	1	-1	1	1	-1	1	1	1	1	-1	6	5	0	11
P49	Female	19	Public	TV	Educational brochures	Good	Yes	17	Love	Yes	Male condom	Male condom	1	1	1	1	1	1	1	-1	1	1	-1	-1	1	1	1	-1	6	3	0	9
P50	Female	20	Public	Internet	Internet	Good	Yes	17	Pleasure	Yes	Male condom	Male condom	1	1	1	1	1	1	1	-1	1	1	1	1	1	1	1	1	6	5	3	14
P51	Female	19	Public	Friends	health professionals	Good	Yes	17	Love	Yes	Male condom	Contraceptive pill	1	1	1	1	1	1	-1	1	1	1	1	1	1	-1	1	-1	2	5	3	10
P52	Female	22	Public	Internet	Educational brochures	Good	Yes	16	Love	Yes	Male condom	Male condom	1	1	1	1	1	1	1	-1	1	-1	1	1	1	1	1	-1	6	5	0	11
P53	Female	19	Public	TV	Educational brochures	Good	Yes	17	Love	Yes	Male condom	Male condom	1	1	1	1	1	1	1	-1	1	-1	1	1	1	1	1	-1	6	5	0	11
P54	Female	19	Public	Internet	Internet	Regular	Yes	17	Love	Yes	Male condom	Male condom	1	1	1	1	1	1	1	-1	-1	1	1	1	1	1	1	-1	6	5	0	11
P55	Female	20	Public	Talks on sexual and reproductive health	Internet	Good	Yes	17	Pleasure	Yes	Male condom	Male condom	1	1	1	1	1	1	-1	-1	-1	1	1	1	1	1	1	1	4	5	1	10
P56	Male	19	Public	Internet	TV	Regular	No						1	1	1	1	1	1	1	-1	-1	1	1	1	1	1	1	-1	6	5	0	11
P57	Female	19	Public	Talks on sexual and reproductive health	health professionals	Good	Yes	16	Love	Yes	Male condom	Male condom	1	1	1	1	1	1	-1	-1	-1	1	1	1	1	1	1	1	4	5	1	10
P58	Male	19	Public	Talks on sexual and reproductive health	TV	Good	Yes	15	Pleasure	Yes	Male condom	Contraceptive pill	1	1	1	1	1	1	1	-1	1	-1	-1	1	1	1	1	1	6	5	0	11
P59	Female	20	Public	Friends	Internet	Good	Yes	16	Love	Yes	Male condom	4	1	1	1	1	1	1	1	-1	1	1	-1	1	1	1	1	-1	6	5	0	11
P60	Female	19	Public	Internet	Internet	Good	No						1	1	1	1	1	1	1	-1	1	1	1	1	-1	1	1	1	4	5	3	12
P61	Female	32	Private	Internet	Internet	Good	Yes	15	To feel accepted	Yes	Male condom	Male condom	1	1	1	1	1	1	1	-1	-1	-1	1	1	1	1	1	1	6	5	0	11
P62	Male	20	Public	Internet	Educational brochures	Good	Yes	18	Pleasure	Yes	Male condom	Male condom	1	1	1	1	1	-1	1	1	1	-1	1	1	1	1	1	1	6	3	3	12
P63	Female	19	Public	Internet	health professionals	Good	Yes	16	Love	Yes	Male condom	Contraceptive pill	1	1	1	1	1	1	1	-1	1	-1	1	1	1	1	1	1	6	5	1	12
P64	Male	24	Public	Internet	Educational brochures	Good	Yes	16	Love	Yes	Male condom	Male condom	-1	1	1	1	1	1	-1	-1	-1	-1	-1	1	1	1	1	-1	2	5	0	7
P65	Male	19	Public	Friends	health professionals	Good	Yes	17	Pleasure	Yes	Male condom	Male condom	1	1	1	1	1	1	1	-1	1	-1	1	1	1	1	1	1	6	5	1	12
P66	Female	22	Public	Internet	Educational brochures	Good	Yes	16	Love	Yes	Male condom	Male condom	1	1	1	1	1	1	1	1	1	1	-1	1	1	1	1	1	6	5	3	14
P67	Female	19	Private	Internet	health professionals	Good	Yes	16	Love	Yes	Male condom	Male condom	1	1	1	1	1	1	1	-1	1	-1	1	1	1	1	1	1	6	5	1	12
P68	Female	19	Public	Friends	TV	Good	Yes	15	Love	Yes	Male condom	Male condom	1	1	1	1	1	-1	1	-1	-1	1	1	1	1	1	1	1	6	3	1	10
P69	Male	22	Public	Friends	Educational brochures	Good	Yes	18	Love	Yes	Male condom	Male condom	1	1	1	1	1	1	1	-1	-1	1	1	1	1	1	1	-1	6	5	0	11
P70	Female	19	Public	Talks on sexual and reproductive health	Educational brochures	Good	Yes	17	Pleasure	Yes	Male condom	Male condom	1	1	1	1	1	1	1	-1	1	1	1	1	1	1	1	-1	6	5	1	12
P71	Female	19	Public	Internet	Educational brochures	Good	Yes	15	Love	Yes	Male condom	Male condom	1	-1	1	-1	1	1	1	1	1	1	-1	1	1	1	1	1	4	3	3	10
P72	Female	19	Public	Internet	health professionals	Regular	Yes	18	Love	Yes	Male condom	Contraceptive pill	1	1	1	1	1	-1	1	-1	1	1	-1	1	1	1	1	1	6	3	1	10
P73	Female	19	Public	Internet	Educational brochures	Good	No						1	1	1	1	1	1	1	-1	1	-1	1	1	1	1	1	1	6	5	1	12
P74	Female	19	Public	Friends	Internet	Good	Yes	16	Love	Yes	Male condom	Male condom	1	1	1	1	1	1	1	-1	-1	1	1	1	1	1	1	1	6	5	1	12
P75	Female	20	Public	TV	Educational brochures	Good	No						1	1	1	1	1	1	-1	1	1	1	1	1	1	1	1	-1	4	5	3	12
P76	Female	19	Public	Talks on sexual and reproductive health	Internet	Good	No						1	1	1	1	1	1	1	-1	1	-1	1	1	1	1	1	1	6	5	1	12
P77	Female	23	Private	Internet	Educational brochures	Good	Yes	17	Love	Yes	Male condom	Male condom	-1	1	1	1	1	1	-1	-1	-1	-1	1	1	1	1	1	1	2	5	0	7
P78	Female	26	Public	Internet	TV	Good	Yes	16	Pleasure	Yes	Male condom	Male condom	1	1	1	1	1	1	-1	1	-1	-1	-1	1	1	1	1	1	4	5	0	9
P79	Female	22	Public	Friends	Internet	Good	Yes	16	Love	Yes	Male condom	Male condom	1	1	1	1	1	1	1	-1	1	1	1	1	1	1	1	-1	6	5	1	12
P80	Female	23	Public	Internet	Internet	Good	Yes	15	Pleasure	Yes	Male condom	Male condom	-1	1	1	1	1	1	1	-1	1	1	1	1	1	1	1	-1	4	5	1	10
P81	Female	19	Private	Internet	health professionals	Good	Yes	17	Love	Yes	Male condom	Male condom	1	1	1	1	1	1	1	-1	1	-1	1	1	1	1	1	1	6	5	1	12
P82	Female	19	Public	Friends	Educational brochures	Good	Yes	14	Love	Yes	Male condom	Male condom	1	1	1	1	1	1	1	-1	1	-1	1	1	1	1	1	1	6	5	1	12
P83	Female	21	Public	Friends	Educational brochures	Good	Yes	15	Love	Yes	Male condom	Contraceptive pill	1	1	1	1	1	-1	1	-1	1	-1	1	1	1	1	1	1	6	3	1	10
P84	Male	21	Private	Internet	Internet	Regular	No						1	1	1	1	1	1	1	-1	1	1	-1	1	1	1	1	1	6	5	1	12
P85	Male	20	Public	Friends	Internet	Good	Yes	18	Love	Yes	Male condom	Male condom	1	1	1	1	1	1	1	-1	-1	1	1	1	1	1	1	1	6	5	1	12
P86	Female	19	Public	Internet	Internet	Good	Yes	15	Pleasure	Yes	Male condom	Male condom	1	1	1	1	1	1	1	-1	1	-1	-1	1	1	1	1	1	6	5	0	11
P87	Female	25	Public	Internet	Educational brochures	Good	Yes	16	Love	Yes	Male condom	Male condom	1	1	1	1	1	1	1	-1	1	1	-1	1	1	1	1	1	6	5	1	12
P88	Female	22	Public	Internet	TV	Good	Yes	16	Love	Yes	Male condom	Male condom	1	1	1	-1	1	1	1	1	1	-1	1	1	1	1	1	-1	6	3	1	10
P89	Male	20	Public	Internet	health professionals	Good	Yes	18	Pleasure	Yes	Male condom	Male condom	-1	1	1	-1	1	1	1	-1	1	1	1	1	1	1	1	1	4	3	3	10
P90	Female	20	Public	Internet	Internet	Good	Yes	17	Love	Yes	Male condom	Male condom	1	1	1	-1	1	1	1	1	1	-1	1	1	1	1	1	1	6	3	3	12
P91	Female	19	Public	Friends	Educational brochures	Regular	Yes	18	Love	Yes	Male condom	Male condom	1	1	1	1	1	1	1	-1	1	1	1	1	1	1	1	-1	6	5	1	12
P92	Male	24	Public	Internet	Internet	Good	No						1	1	1	1	1	-1	1	1	1	-1	-1	1	1	1	1	1	6	3	1	10
P93	Female	19	Public	Friends	TV	Regular	No						1	1	1	1	1	1	1	1	1	1	1	1	1	1	1	-1	6	5	3	14
P94	Female	21	Public	Internet	Educational brochures	Good	Yes	18	Love	Yes	Male condom	Contraceptive pill	1	1	1	1	1	-1	1	-1	1	1	1	1	1	1	1	1	6	3	3	12
P95	Male	19	Public	Internet	Educational brochures	Good	Yes	16	Love	Yes	Male condom	Contraceptive pill	1	1	1	1	1	-1	1	1	1	1	1	1	1	1	-1	1	4	3	5	12
P96	Male	19	Public	Internet	Educational brochures	Good	No						1	1	1	1	1	1	-1	1	-1	1	-1	1	1	1	1	1	4	5	1	10
P97	Female	20	Public	Talks on sexual and reproductive health	Internet	Good	Yes	16	Love	Yes	Male condom	Male condom	1	1	1	1	1	1	1	1	1	1	1	1	1	1	1	1	6	5	5	16
P98	Female	38	Public	Talks on sexual and reproductive health	health professionals	Good	Yes	18	Pleasure	No		Male condom	1	1	1	-1	1	1	1	-1	1	1	1	1	1	1	1	1	6	3	3	12
P99	Male	21	Public	Internet	Educational brochures	Good	No						-1	1	1	1	1	1	-1	-1	1	1	1	1	1	1	1	1	2	5	3	10
P100	Male	48	Public	Internet	Internet	Good	Yes	18	Love	No		Male condom	1	1	1	-1	1	1	1	-1	1	1	1	1	1	1	1	1	6	3	3	12
P101	Female	19	Public	Internet	Educational brochures	Good	Yes	17	To feel accepted	Yes	Male condom	Male condom	1	1	1	1	1	1	1	-1	1	1	1	1	-1	1	1	1	4	5	3	12
P102	Female	20	Public	Internet	health professionals	Good	Yes	17	Love	Yes	Male condom	Male condom	1	1	1	1	1	1	-1	1	1	1	1	1	-1	1	1	-1	2	5	3	10
P103	Female	20	Public	Internet	Internet	Good	Yes	15	Love	Yes	Male condom	Male condom	1	1	1	1	1	1	1	-1	1	1	1	1	1	1	1	1	6	5	3	14
P104	Female	19	Public	Talks on sexual and reproductive health	Educational brochures	Regular	Yes	18	Love	Yes	Male condom	Male condom	1	1	1	1	1	-1	-1	1	1	1	-1	1	1	1	1	1	4	3	3	10
P105	Female	21	Private	Friends	health professionals	Good	Yes	14	Love	Yes	Male condom	Male condom	1	1	1	-1	1	1	1	1	-1	1	-1	1	1	1	1	-1	6	3	0	9
P106	Female	19	Public	Internet	Internet	Good	Yes	17	Love	Yes	Male condom	Male condom	1	1	1	1	1	1	1	-1	1	1	1	1	1	1	1	-1	6	5	1	12
P107	Female	22	Public	Internet	Educational brochures	Good	Yes	14	Pleasure	No		Contraceptive pill	1	1	1	1	1	1	1	1	1	1	1	1	1	1	1	1	6	5	5	16
P108	Female	22	Public	Talks on sexual and reproductive health	Educational brochures	Good	Yes	18	Pleasure	Yes	Male condom	Male condom	1	1	1	1	1	1	1	1	1	1	1	1	1	1	1	1	6	5	5	16
P109	Female	21	Public	TV	Internet	Good	Yes	18	Pleasure	Yes	Male condom	Male condom	-1	1	1	1	1	1	1	-1	1	-1	-1	1	1	1	1	1	4	5	0	9
P110	Female	20	Public	Internet	Educational brochures	Good	Yes	17	Pleasure	Yes	Male condom	Contraceptive pill	1	1	1	1	1	1	1	-1	1	1	1	1	1	1	1	-1	6	5	1	12
P111	Female	19	Public	Internet	Educational brochures	Good	Yes	16	Love	Yes	Male condom	Male condom	1	1	1	1	1	1	1	-1	1	1	-1	1	1	1	1	1	6	5	1	12
P112	Male	22	Public	Internet	Internet	Regular	Yes	16	Pleasure	Yes	Male condom	Male condom	1	1	1	1	1	1	1	-1	1	-1	1	1	1	1	1	1	6	5	1	12
P113	Female	23	Public	Internet	health professionals	Good	Yes	19	Pleasure	Yes	Male condom	Male condom	1	1	1	1	1	1	1	-1	1	1	-1	1	1	1	1	1	6	5	1	12
P114	Female	21	Public	Internet	Internet	Good	Yes	17	Love	Yes	Male condom	Male condom	1	1	1	1	1	1	1	-1	1	1	-1	1	1	1	1	-1	6	5	0	11
P115	Female	21	Public	Internet	health professionals	Good	Yes	18	Pleasure	Yes	Male condom	Vaginal ring	1	1	1	1	1	-1	1	-1	1	1	1	1	1	1	1	-1	6	3	1	10
P116	Female	22	Public	Internet	TV	Good	Yes	18	Love	Yes	Male condom	Male condom	1	1	1	1	1	-1	1	-1	-1	1	1	1	1	1	1	-1	6	3	0	9
P117	Female	21	Public	Internet	health professionals	Good	Yes	18	To feel accepted	Yes	Male condom	Vaginal ring	-1	1	1	1	1	1	1	-1	1	-1	1	1	1	1	1	-1	4	5	0	9
P118	Female	20	Public	Friends	Educational brochures	Good	Yes	17	Love	Yes	Male condom	Male condom	1	1	1	1	1	1	-1	-1	-1	1	-1	1	1	1	1	-1	4	5	0	9
P119	Female	19	Public	Friends	Internet	Regular	Yes	18	Love	Yes	Male condom	Male condom	1	1	1	1	1	1	1	-1	-1	1	1	1	1	1	1	-1	6	5	0	11
P120	Female	19	Public	Internet	health professionals	Good	Yes	17	Love	Yes	Male condom	Male condom	1	1	1	1	1	1	1	-1	-1	1	1	1	1	1	1	1	6	5	1	12
P121	Female	20	Public	Internet	Internet	Good	No						-1	1	-1	1	1	1	1	-1	-1	1	1	1	1	1	1	1	4	3	1	8
P122	Female	20	Public	Friends	Internet	Good	Yes	17	Love	No		Male condom	1	1	1	1	1	1	1	1	1	1	1	1	1	1	1	1	6	5	5	16
P123	Female	32	Public	Internet	Educational brochures	Good	Yes	18	Love	Yes	Male condom	4	1	1	1	1	1	1	1	-1	-1	1	1	1	1	1	1	1	6	5	1	12
P124	Female	21	Public	Internet	Educational brochures	Good	Yes	18	Pleasure	Yes	Male condom	Male condom	1	1	1	1	1	1	1	-1	-1	1	-1	1	1	1	1	1	6	5	0	11
P125	Female	19	Public	Friends	health professionals	Good	Yes	18	Love	Yes	Male condom	5	1	1	1	1	1	-1	1	-1	-1	1	1	1	1	1	1	1	6	3	1	10
P126	Female	19	Public	Internet	Educational brochures	Regular	Yes	18	Love	Yes	Male condom	Male condom	1	1	1	1	1	1	1	1	-1	1	1	1	1	1	1	-1	6	5	1	12
P127	Female	19	Public	Internet	Internet	Good	Yes	16	To feel accepted	Yes	Male condom	Male condom	1	1	1	1	1	1	-1	-1	-1	1	1	1	1	1	1	1	4	5	1	10
P128	Female	21	Public	Friends	Educational brochures	Good	Yes	19	Love	No		Male condom	1	1	1	1	1	1	1	-1	-1	1	1	1	1	1	1	1	6	5	1	12
P129	Female	19	Public	Friends	Educational brochures	Good	Yes	18	Pleasure	Yes	Male condom	Male condom	1	1	1	1	1	1	1	-1	-1	1	1	1	1	1	1	1	6	5	1	12
P130	Female	19	Private	Friends	Internet	Good	Yes	14	Love	Yes	Male condom	Contraceptive pill	1	1	1	1	1	1	1	-1	1	1	-1	1	1	1	1	1	6	5	1	12
P131	Female	21	Private	Internet	health professionals	Good	Yes	16	Love	Yes	Male condom	Vaginal ring	1	1	1	1	1	-1	-1	-1	-1	1	-1	-1	1	1	1	1	4	1	0	5
P132	Female	36	Public	Internet	Internet	Good	Yes	20	Pleasure	Yes	Male condom	Male condom	1	1	1	1	1	1	1	-1	-1	-1	1	1	-1	1	1	1	4	5	0	9
P133	Male	21	Public	Internet	Internet	Good	Yes	18	Pleasure	Yes	Male condom	Contraceptive pill	1	1	1	1	1	1	1	-1	1	-1	1	1	1	1	1	1	6	5	1	12
P134	Female	19	Private	Internet	Educational brochures	Good	Yes	17	Love	Yes	Male condom	Male condom	1	1	1	1	1	-1	1	-1	1	-1	1	1	1	1	1	-1	6	3	0	9
P135	Female	22	Public	Internet	health professionals	Good	Yes	18	Love	No		Male condom	1	1	1	1	1	1	1	1	-1	1	1	1	1	1	1	-1	6	5	1	12
P136	Female	24	Public	Internet	Internet	Good	Yes	17	Pleasure	Yes	Male condom	Male condom	1	1	1	1	1	1	1	-1	1	1	1	1	1	1	1	1	6	5	3	14
P137	Male	22	Private	Internet	Internet	Good	Yes	17	Love	Yes	Male condom	Male condom	1	1	1	1	1	1	1	-1	-1	1	-1	1	1	1	1	1	6	5	0	11
P138	Male	23	Public	Internet	Educational brochures	Good	Yes	17	Love	No		Male condom	-1	1	1	1	1	1	1	-1	1	1	-1	1	1	1	1	1	4	5	1	10
P139	Female	19	Private	Friends	Educational brochures	Good	No						1	1	1	1	1	1	1	1	-1	1	-1	1	-1	1	1	-1	4	5	0	9
P140	Male	22	Public	Internet	Educational brochures	Good	Yes	15	Pleasure	Yes	Male condom	Male condom	-1	1	1	1	1	1	-1	1	1	1	-1	1	1	1	1	-1	2	5	1	8
P141	Male	26	Public	Internet	5	Good	Yes	16	Pleasure	Yes	Male condom	Male condom	1	1	1	1	1	1	1	-1	1	1	1	1	1	1	1	1	6	5	3	14
P142	Female	20	Public	Talks on sexual and reproductive health	Internet	Good	Yes	16	Pleasure	Yes	Male condom	Male condom	1	1	1	1	1	-1	1	-1	1	-1	-1	1	1	1	1	-1	6	3	0	9
P143	Female	47	Public	Internet	Educational brochures	Good	Yes	20	Love	Yes	Male condom	Male condom	1	1	1	-1	1	1	1	1	1	-1	1	1	1	1	1	-1	6	3	1	10
P144	Male	20	Public	Friends	Educational brochures	Good	Yes	16	Love	Yes	Male condom	Male condom	1	1	1	1	1	1	1	-1	-1	1	-1	1	1	1	1	1	6	5	0	11
